# Supplementary material for: Burkholderia pseudomallei Sequence Type 46 Transmission from Asia to Australia
Source: Emerg Infect Dis. 2025 Feb;31(2):394–7. doi: 10.3201/eid3102.241385 (PMC11845124; doi:10.3201/eid3102.241385)
Supplement: Appendix 2 — Accession numbers and locations for genomes for investigation of Burkholderia pseudomallei sequence type 46 transmission from Asia to Australia. [file 24-1385-Techapp-s2.xlsx]

## Sheet: Sheet1
Article DOI: https://doi.org/10.3201/eid3102.241385
EID cannot ensure accessibility for supplementary materials supplied by authors. Readers who have difficulty accessing supplementary content should contact the authors for assistance.
Intercontinental Transmission of Burkholderia pseudomallei Sequence Type 46
Appendix 1 Table. Location and accession numbers for intercontinental transmission of Burkholderia pseudomallei sequence type 46
ID	Location	Year	ST	Accession no.
MSHR0135	Australia	1992	36	SRR2887007
MSHR1057	Australia	2000	36	SRR2886989
MSHR1634	Australia	2003	36	SRR2886993
MSHR2078	Australia	2005	36	SRR2886999
MSHR2208	Australia	2006	36	SRR2887000
MSHR3511	Australia	2009	36	SRR2887011
MSHR4389	Australia	2010	36	SRR2887039
MSHR4866	Australia	2011	36	SRR2887055
MSHR8422	Australia	2014	36	SRR2886983
MSHR9698	Australia	2016	36	SRR8880992
MSHR11479	Australia	2018	46	SRR29061199
MSHR11488	Australia	2018	46	SRR29061197
MSHR14961	Australia	2022	46	SRR29496408
MSHR15791	Australia	2023	46	SRR29496407
MSHR16107	Australia	2023	46	SRR29496406
MSHR8029	Australia	2013	46	SRR29496409
MSHR0975	Australia	2000	107	SRR18313199
MSHR0071	Australia	1991	109	SRR8356967
MSHR0653	Australia	1996	109	SRR8357031
MSHR10404	Australia	2017	109	SRR8356994
MSHR1609	Australia	2003	109	SRR8357015
MSHR1952	Australia	2005	109	SRR2886995
MSHR2559	Australia	2007	109	SRR8357000
MSHR3809	Australia	2010	109	SRR2887023
MSHR8742	Australia	2015	109	SRR8357056
MSHR9060	Australia	2016	109	SRR8357044
MSHR9443	Australia	2016	109	SRR8356995
MSHR1080	Australia	2001	111	SRR18313228
MSHR0647	Australia	1998	114	SRR6075117
MSHR0436	Australia	1996	125	SRR3525400
MSHR0435	Australia	1996	126	SRR3525399
MSHR0944	Australia	2000	127	SRR18313201
MSHR0766	Australia	1998	132	SRR2887073
MSHR2472	Australia	2007	132	SRR2887002
MSHR4050	Australia	2010	132	SRR2887028
MSHR4520	Australia	2011	132	SRR2887047
MSHR9021	Australia	2015	132	SRR6075127
MSHR0615	Australia	1998	136	SRR17053314
MSHR0238	Australia	1993	140	SRR2887018
MSHR0983	Australia	2000	142	SRR17053311
MSHR1122	Australia	2001	143	SRR18313227
MSHR1029	Australia	2000	145	SRR17053310
MSHR0116	Australia	1992	149	SRR5818274
MSHR0776	Australia	1999	150	SRR18313231
MSHR0338	Australia	1994	243	SRR7267701
MSHR1224	Australia	2001	259	SRR9959035
MSHR3509	Australia	2009	259	SRR10134763
MSHR4444	Australia	2011	279	SRR17053276
MSHR0543	Australia	1998	294	SRR17053317
MSHR1141	Australia	2001	333	SRR6075113
MSHR6522	Australia	2012	437	SRR6075128
MSHR1790	Australia	2004	439	SRR17053296
MSHR4430	Australia	2010	453	SRR18313211
MSHR8933	Australia	2015	466	SRR17053261
MSHR1779	Australia	2004	470	SRR17053298
MSHR12207	Australia	2019	562	SRR11775076
MSHR12303	Australia	2019	562	SRR11775057
MSHR4425	Australia	2010	562	SRR2887043
MSHR4515	Australia	2011	562	SRR2887046
MSHR7820	Australia	2013	562	SRR2887071
MSHR8055	Australia	2014	562	SRR2887079
MSHR8573	Australia	2014	562	SRR11775059
MSHR8781	Australia	2015	562	SRR11775063
MSHR8994	Australia	2015	562	SRR11775089
MSHR9366	Australia	2016	562	SRR11775084
MSHR2204	Australia	2005	563	SRR17053292
MSHR2539	Australia	2007	565	SRR17053286
MSHR3016	Australia	2008	617	SRR17053282
MSHR7956	Australia	2013	676	SRR17053265
MSHR0291	Australia	1994	679	SRR17053325
MSHR0519	Australia	1998	683	SRR17053319
MSHR0111	Australia	1991	709	SRR17053329
MSHR0121	Australia	1992	710	SRR17053328
MSHR0174	Australia	1993	713	SRR17053327
MSHR0306	Australia	1994	716	SRR17053324
MSHR0422	Australia	1996	717	SRR17053321
MSHR0428	Australia	1996	718	SRR17053320
MSHR0549	Australia	1998	721	SRR17053316
MSHR9076	Australia	1998	722	SRR5818272
MSHR0641	Australia	1998	729	SRR17053269
MSHR0836	Australia	1999	731	SRR18313230
MSHR0822	Australia	1999	732	SRR18313202
MSHR0859	Australia	1999	734	SRR18313219
MSHR0938	Australia	2000	737	SRR18313208
MSHR0940	Australia	2000	738	SRR17053313
MSHR0960	Australia	2000	739	SRR18313200
MSHR1062	Australia	2000	740	SRR18313229
MSHR1081	Australia	1996	742	SRR17053308
MSHR1400	Australia	2002	743	SRR18313223
MSHR1500	Australia	2003	744	SRR17053300
MSHR1766	Australia	2003	746	SRR17053299
MSHR1788	Australia	2004	748	SRR17053297
MSHR1824	Australia	2004	750	SRR17053295
MSHR1883	Australia	2004	751	SRR17053294
MSHR1943	Australia	2005	752	SRR18313215
MSHR2158	Australia	2005	757	SRR17053293
MSHR2207	Australia	2005	760	SRR17053291
MSHR2212	Australia	2006	762	SRR17053289
MSHR2558	Australia	2007	775	SRR17053285
MSHR2990	Australia	2008	781	SRR17053284
MSHR12256	Australia	2019	784	SRR17053302
MSHR3032	Australia	2008	787	SRR17053281
MSHR1068	Australia	2000	795	SRR17053309
MSHR1056	Australia	2000	796	SRR18313197
MSHR0739	Australia	1999	800	SRR18313203
MSHR3628	Australia	2010	807	SRR18313213
MSHR5162	Australia	2011	811	SRR17053272
MSHR4510	Australia	2011	887	SRR18313210
MSHR4641	Australia	2011	889	SRR17053275
MSHR4759	Australia	2011	893	SRR17053273
MSHR5312	Australia	2011	908	SRR17053271
MSHR3009	Australia	2008	970	SRR17053283
MSHR5864	Australia	2011	975	SRR6075121
MSHR5882	Australia	2012	981	SRR17053270
MSHR7265	Australia	2012	1000	SRR18313207
MSHR11486	Australia	2018	1377	SRR17053306
MSHR2355	Australia	2006	1400	SRR18313214
MSHR7821	Australia	2013	1401	SRR17053266
MSHR8212	Australia	2014	1407	SRR17053264
MSHR8913	Australia	2015	1501	SRR17053262
MSHR8949	Australia	2015	1502	SRR17053260
MSHR9143	Australia	2016	1504	SRR18313206
MSHR9364	Australia	2016	1505	SRR18313205
MSHR2235	Australia	2006	1527	SRR17053288
MSHR9773	Australia	2016	1560	SRR17053259
MSHR7750	Australia	2012	1585	SRR17053267
MSHR11427	Australia	1990	1594	SRR17053307
MSHR0220	Australia	1993	1607	SRR17053326
MSHR9887	Australia	2017	1623	SRR17053256
MSHR9999	Australia	2017	1627	SRR17053255
MSHR11828	Australia	2018	1778	SRR17053305
MSHR12209	Australia	2019	1779	SRR17053304
MSHR12255	Australia	2019	1780	SRR17053303
MSHR12255	Australia	2019	1780	SRR17053303
SID3811	Bangladesh	1999	43	ERR298748
SID2889	Bangladesh	1998	56	ERR298747
SID4717	Bangladesh	1999	71	ERR298749
H061220286	Bangladesh	2006	1007	ERR298751
H061740680	Brazil	2006	92	ERR298754
SID1615	Brazil	2003	92	ERR298753
SID1131	Brunei	2003	169	ERR298755
NT_20	Burkina_Faso	1973	6	ERR298756
SR-026	Cambodia	2007	70	ERR178255
CAM41	Cambodia	2008	105	ERR539773
SR-012	Cambodia	2006	505	ERR178248
E569	Cambodia	2006	510	ERR178254
SR-011	Cambodia	2006	525	ERR178244
SR-027	Cambodia	2007	685	ERR178243
SR-033	Cambodia	2008	686	ERR178252
SR-001	Cambodia	2006	687	ERR178240
SR-010	Cambodia	2006	688	ERR178241
SR-021	Cambodia	2007	689	ERR178249
SR-025	Cambodia	2007	690	ERR178251
SR-032	Cambodia	2008	691	ERR178246
SR-006	Cambodia	2006	692	ERR178247
SR-020	Cambodia	2007	693	ERR178250
SR-039	Cambodia	2008	694	ERR178245
SR-037	Cambodia	2008	695	ERR178242
SHCH2430	Cambodia	2010	849	ERR298360
5691	Chad	1956	82	ERR298779
MSHR6969	Chad	1956	82	ERR298347
OP285A	China	2007	32	ERR539769
GD19BP03	China	2019	46	SRR20747243
S-120	China	2017	46	SRR12845456
S-13_DMS20489	China	2003	46	SRR12845488
S-13_DMS20524	China	2003	46	SRR12845477
S-132	China	2017	46	SRR12845450
S-133	China	2017	46	SRR12845449
S-14	China	2002	46	SRR12845466
S-301-11	China	2016	46	SRR12845545
S-31	China	2011	46	SRR12845516
S-53	China	2012	46	SRR12845493
S-54	China	2012	46	SRR12845492
S-58	China	2012	46	SRR12845487
HK2	China	1987	70	ERR539766
350105	China	1976	562	CP012093-CP012094
18BP06	China	2019	562	SRR20747246
BHD-PSLL-2009-026	China	2009	562	SRR11775050
BP-12	China	unknown	562	GCA_028620405.1
BP-13	China	unknown	562	SRR23325576
HN61	China	2012	562	SRR11775052
HNO3	China	2012	562	SRR11775053
HPPH43	China	2013	562	SRR11775051
HPPH48	China	2013	562	SRR11775056
S-44	China	2012	562	SRR12845502
SY44	China	2008	562	SRR11775054
7893	Ecuador	1962	11	ERR351982
MSHR0142	Fiji	1992	280	ERR311042
Gabon_Bp	Gabon	2013	1127	ERR403716
C2_Bp	Gabon	2012	1128	ERR403714
G9709	India	1995	43	ERR311037
H054640145	India	2005	344	ERR298759
MSHR2056	Indonesia	2005	46	ERR539754
Tokushima	Japan	2013	46	GCA_30297295.1
IS42705_7908993	Kenya	2010	unknown	ERR351984
SVW_02	Laos	2009	16	ERR162610
MSHR12071	Laos	2018	46	SRR12527886
SVC_34	Laos	2009	47	ERR162611
MM24	Laos	2003	162	ERR162597
MM91	Laos	2005	205	ERR162602
MM76	Laos	2005	488	ERR162606
MM85	Laos	2005	489	ERR162600
MM70	Laos	2005	507	ERR162607
MM39	Laos	2004	511	ERR162598
MM80	Laos	2005	512	ERR162608
MM28	Laos	2004	513	ERR162604
25	Madagascar	1977	6	ERR311031
EY3	Malaysia	1997	46	ERR069581
EY4	Malaysia	1997	46	ERR069582
H10	Malaysia	1995	46	GCF_3546995.3
UKMH10	Malaysia	1995	46	GCF_902141805.1
EY10	Malaysia	1997	51	ERR160917
LN_34170	Malaysia	1977	51	ERR298763
EY2	Malaysia	1997	84	ERR069580
MSHR0315	Malaysia	1994	232	ERR311047
LN_29564	Malaysia	unknown	289	ERR298764
EY7	Malaysia	1997	414	ERR069585
SID4349	Malaysia	1999	426	ERR298770
LN_22892	Malaysia	unknown	438	ERR298767
DB30729/00	Malaysia	2002	1057	ERR156306
MSHR7398	Martinique	2010	92	ERR298357
MSHR7400	Martinique	2010	92	ERR298359
Green	Mauritius	2004	unknown	ERR311038
H101180656	Nigeria	2010	707	ERR298772
MK_453	Philippines	1990	57	ERR298775
MK_1900	Philippines	1990	63	ERR298776
MK_451	Philippines	1990	98	ERR298774
G1467	PNG	1978	246	ERR311036
MSHR0141	PNG	1992	274	ERR311041
MSHR2434	PNG	2006	515	ERR539760
MSHR1950	PNG	2005	1074	ERR539753
H0929	Puerto_Rico	1998	92	ERR311039
F3253	Puerto_Rico	1982	95	ERR311035
MSHR6976	Sabah(Malaysia)	1967	661	ERR298354
21/96	Singapore	1997	46	ERR156311
35/96	Singapore	1996	46	ERR156318
497/96	Singapore	1997	46	ERR156312
504/96	Singapore	1997	46	ERR156315
6./96	Singapore	1997	46	ERR156317
"2/96"	Singapore	1997	51	ERR160942
ATCC15682	Singapore	1996	51	ERR069576
MSHR6975	Singapore	1935	51	ERR298353
P6	Singapore	2005	54	ERR069577
4	Singapore	1996	422	ERR160908
17	Singapore	2000	423	ERR160913
33	Singapore	1996	423	ERR160915
48	Singapore	2000	423	ERR160887
54	Singapore	2000	423	ERR160888
SW9	Singapore	2000	423	ERR160925
P170/04	Singapore	2005	1343	ERR160920
A-294-05-2-01	Thailand	2011	9	ERR343835
HBPUB10011A	Thailand	2011	9	ERR343744
HBPUB10420A	Thailand	2011	9	ERR343792
HBPUB10406A	Thailand	2011	15	ERR343788
A-288-02-1-01	Thailand	2011	17	ERR343825
708a	Thailand	1999	23	ERR160944
2769a	Thailand	2001	33	ERR162621
2698a	Thailand	2001	34	ERR162620
5263STDY7401949	Thailand	2017	46	ERR3487929
5263STDY7402107	Thailand	2017	46	ERR3488086
6075STDY8712245	Thailand	2016	46	ERR6718060
6075STDY8712255	Thailand	2016	46	ERR6718081
6075STDY8712258	Thailand	2017	46	ERR6718087
6075STDY8712314	Thailand	2017	46	ERR6718007
6075STDY8712319	Thailand	2018	46	ERR6718017
6075STDY8712355	Thailand	2018	46	ERR6718089
6075STDY8712439	Thailand	2017	46	ERR6595887
6075STDY8712579	Thailand	2018	46	ERR6560171
6075STDY8712644	Thailand	2018	46	ERR6560294
MSHR8441	Thailand	2010	46	SRR3382162
2719a	Thailand	2001	48	ERR162619
2659a	Thailand	2001	54	ERR162614
A-278-05-2-09	Thailand	2011	54	ERR343804
HBPUB10354A	Thailand	2011	54	ERR343755
HBPUB10389A	Thailand	2011	54	ERR343775
A-282-02-1-03	Thailand	2011	58	ERR343817
2820a	Thailand	2001	60	ERR162617
2614a	Thailand	2001	70	ERR162612
HBPUB10349A	Thailand	2011	70	ERR343753
HBPUB10366A	Thailand	2011	70	ERR343762
HBPUB10371B	Thailand	2011	99	ERR343765
E0387	Thailand	unknown	163	ERR160936
2767a	Thailand	2001	167	ERR162613
2774a	Thailand	2001	174	ERR162618
A-282-02-1-04	Thailand	2011	176	ERR343818
HBPUB10376C	Thailand	2011	197	ERR343769
A-281-02-2-04	Thailand	2011	203	ERR343809
HBPUB10334A	Thailand	2011	206	ERR343739
A-277-02-2-10	Thailand	2011	218	ERR343795
2632a	Thailand	2001	229	ERR162625
E361	Thailand	1998	230	ERR162626
HBPUB10341C	Thailand	2011	288	ERR343746
TRF661	Thailand	2000	300	ERR160928
995a	Thailand	1992	309	ERR162623
2833a	Thailand	2002	316	ERR162624
1426a	Thailand	1995	317	ERR162622
A-282-02-1-02	Thailand	2011	399	ERR343816
HBPUB10373A	Thailand	2011	485	ERR343766
HBPUB10409A	Thailand	2011	531	ERR343786
HBPUB10403A	Thailand	2011	534	ERR343783
A-288-02-1-02	Thailand	2011	677	ERR343826
HBPUB10423B	Thailand	2011	734	ERR343793
A-288-02-1-03	Thailand	2011	1051	ERR343827
MS2020a_clinical	USA (Mississippi)	2020	92	SRR23747754
MS2022a_clinical	USA (Mississippi)	2022	92	SRR23747753
MS2022d_W13_water	USA (Mississippi)	2022	92	SRR23747752
MS2022g_S22_soil	USA (Mississippi)	2022	92	SRR23747751
MS2022j_S27_soil	USA (Mississippi)	2022	92	SRR23747750
TX2018b	USA (Texas)	2018	297	SRR9182381
TX2004	USA (Texas WW2 vet)	2004	297	CP018375-CP018376
D4899	Venezuela	1976	12	ERR351981
1701	Vietnam	2017	46	GCA_3268105.1
4702	Vietnam	2018	46	GCA_9827035.1
4811	Vietnam	2017	46	SRR7535096
4822	Vietnam	2018	46	GCA_9826725.1
YB16	Vietnam	2019	46	GCA_25848195.1
137	Vietnam	2008	67	ERR178256
1072	Vietnam	2010	211	ERR178265
1097	Vietnam	2010	367	ERR178268
1062	Vietnam	2010	653	ERR178264
683	Vietnam	2009	871	ERR178259
1040	Vietnam	2010	884	ERR178261
1080	Vietnam	2010	916	ERR178266
H065460522	Virgin_Islands	2007	unknown	ERR298778
